# Supplementary material for: Exploring the Potential of Plant Cytokinins Against Common Human Pathogens: In Vitro Assessment and In Silico Insights
Source: Plants (Basel). 2025 Jun 7;14(12):1749. doi: 10.3390/plants14121749 (PMC12196393; doi:10.3390/plants14121749)
Supplement: Supplementary file 1 [file plants-14-01749-s001.zip]

Archive with 1 entries (1 files):
- plants-3557373-supplementary.pdf
